# Supplementary material for: Prescribing Trends for Acne Vulgaris Visits in the United States
Source: Antibiotics (Basel). 2023 Jan 28;12(2):269. doi: 10.3390/antibiotics12020269 (PMC9952425; doi:10.3390/antibiotics12020269)
Supplement: Supplementary file 1 [file antibiotics-12-00269-s001.zip]

Archive with 1 entries (1 files):
- antibiotics-2122593-supplementary.pdf
